# Supplementary material for: Mapping analysis to estimate EQ-5D utility values using the COPD assessment test in Korea
Source: Health Qual Life Outcomes. 2019 Jun 6;17:97. doi: 10.1186/s12955-019-1148-3 (PMC6555011; doi:10.1186/s12955-019-1148-3)
Supplement: Supplementary file 1 — Supplement 1: Comparison of the models based on RMSE, MAE (full sample). Supplement 2. Comparison of the models based on the means of RMSEs, MAEs from 10,000 times iterated estimation. (R 22 kb) [file 12955_2019_1148_MOESM1_ESM.r]

#####################################################################################
# Mapping EQ-5D using the CAT
# Jaeok Lim
# 2018.03.20
#####################################################################################

#install.packages('AER')
library(AER) # tobit
if(!require(betareg)){install.packages("betareg")} # betareg

copdqol=read.csv("copdqol.csv")
str(copdqol)
# Table 1. Patient Characteristics
summary(copdqol)
copdqol$bmi4l = cut(copdqol$bmi, c(0, 18.5, 25, 30, 40), right = F, include.lowest = T )
summary(copdqol$bmi4l)
attach(copdqol)
table(sex)
table(severity1)
table(eq1)
table(eq2)
table(eq3)
table(eq4)
table(eq5)

cor(cbind(cat1, cat2, cat3, cat4, cat5, cat6, cat7, cat8), cbind(eq1, eq2, eq3, eq4, eq5))
detach(copdqol)

sel = copdqol[,c("id", 'age', 'sex',"severity1", 'eq1', 'eq2', 'eq3', 'eq4', 'eq5', 
                 'lee2009', 'perfect_health', "cat1", "cat2", "cat3", "cat4", "cat5", "cat6", "cat7", "cat8", "CAT")]
summary(sel)
# Table 2. mean, sd
for (i in c('lee2009', "CAT", "cat1", "cat2", "cat3", "cat4", "cat5", "cat6", "cat7", "cat8")) cat(i, mean(sel[,i]), sd(sel[,i]), "\n")

### model1 Total CAT score model 
# OLS
ols1 = lm(lee2009~CAT+age+sex, data = sel)
summary(ols1)
summary(ols1)$sigma # RMSE = 0.1105891
sum(abs(ols1$residuals))/ols1$df.residual # mae 0.08117308

plot(lee2009~CAT, data=sel); abline(lm(lee2009~CAT, data=sel), col='red')
plot(sel$lee2009, ols1$fitted.values, xlim = c(0.2, 1), ylim = c(0.2, 1), 
     xlab = 'EQ-5D observed', ylab = 'EQ-5D predicted OLS1')
abline(0, 1, col=2)
# OLS-sq
summary(ols1sq <- lm(lee2009~CAT+I(CAT^2)+age+sex, data=sel))
summary(ols1sq)$sigma # RMSE = 0.1101714
sum(abs(ols1sq$residuals))/ols1sq$df.residual # mae 0.08312004
# tobit1
library(AER)
tobit1 = tobit(lee2009~CAT+age+sex, left = 0, right = 1, data = sel)
summary(tobit1)
names(tobit1)
yhat = tobit1$linear.predictors
yhat[yhat>1]=1
sqrt(sum((yhat-sel$lee2009)^2)/tobit1$df.residual) # rmse 0.1157117
sum(abs(yhat-sel$lee2009))/tobit1$df.residual # mae 0.08324884
# tobit-sq
tobit1sq = tobit(lee2009~CAT+I(CAT^2)+age+sex, left = 0, right = 1, data = sel)
summary(tobit1sq)
yhat = tobit1sq$linear.predictors
yhat[yhat>1]=1
sqrt(sum((yhat-sel$lee2009)^2)/tobit1$df.residual) # rmse 0.1159515
sum(abs(yhat-sel$lee2009))/tobit1$df.residual # mae 0.0829045
# GLM gaussian(link = 'log')
glm1 = glm(lee2009~CAT+age+sex, data = sel, family = gaussian(link = 'log'))
summary(glm1) # AIC: -458.53
sqrt(sum((glm1$fitted.values-sel$lee2009)^2)/glm1$df.residual) # rmse = 0.1112812 
sum(abs(glm1$fitted.values-sel$lee2009))/glm1$df.residual # mae = 0.08063205 
# GLM gaussian(link = 'log') sq
glm1sq = glm(lee2009~CAT+I(CAT^2)+age+sex, data = sel, family = gaussian(link = 'log'))
summary(glm1sq) # AIC: -461.67
sqrt(sum((glm1sq$fitted.values-sel$lee2009)^2)/glm1sq$df.residual) # rmse = 0.1105151 
sum(abs(glm1sq$fitted.values-sel$lee2009))/glm1sq$df.residual # mae = 0.08267102 
# GLM Gamma(link = "inverse") 
glm1gamma = glm(lee2009~CAT+age+sex, data = sel, family = Gamma)
summary(glm1gamma)
sqrt(sum(glm1gamma$residuals^2)/glm1gamma$df.residual) # rmse = 0.1964873
sum(abs(glm1gamma$residuals))/glm1gamma$df.residual # mae = 0.1265597
# GLM quasi(link = "identity", variance = "constant")
glm1inv = glm(lee2009~CAT+age+sex, data = sel, family = inverse.gaussian)
summary(glm1inv)
sqrt(sum(glm1inv$residuals^2)/glm1inv$df.residual) # rmse = 0.1964873
sum(abs(glm1inv$residuals))/glm1inv$df.residual # mae = 0.1265597
# GLM quasi(link = "identity", variance = "constant") 
glm1quasi = glm(lee2009~CAT+age+sex, data = sel, family = quasi)
summary(glm1quasi)
sqrt(sum(glm1quasi$residuals^2)/glm1quasi$df.residual) # rmse = 0.1964873
sum(abs(glm1quasi$residuals))/glm1quasi$df.residual # mae = 0.1265597
# beta regression
if(!require(betareg)){install.packages("betareg")}
sel$betay = (sel$lee2009*(nrow(sel)-1)+0.5)/nrow(sel)
summary(sel$betay) 
beta1 = betareg(betay~CAT+age+sex, data = sel)
sqrt(sum(beta1$residuals^2)/beta1$df.residual) # rmse = 0.111161 
sum(abs(beta1$residuals))/beta1$df.residual # mae = 0.08626448 
sqrt(sum((sel$lee2009-beta1$fitted.values)^2)/beta1$df.residual) # rmse = 0.1114702 
sum(abs(sel$lee2009-beta1$fitted.values))/beta1$df.residual # mae = 0.08659026 
plot(sel$lee2009, beta1$fitted.values, xlim = c(0.2, 1), ylim = c(0.2, 1), 
     xlab = 'EQ-5D observed', ylab = 'EQ-5D predicted beta1')
abline(0, 1, col=2) 
# beta sq
beta1sq = betareg(betay~CAT+I(CAT^2)+age+sex, data = sel)
sqrt(sum((sel$lee2009-beta1sq$fitted.values)^2)/beta1sq$df.residual) # rmse = 0.1116405 
sum(abs(sel$lee2009-beta1sq$fitted.values))/beta1sq$df.residual # mae = 0.08651495 


## 2part model 
two1.logit = glm(perfect_health ~ CAT+age+sex, data = sel, family = 'binomial') 
# ols1
pred.two1ols1 = two1.logit$fitted.values + (1-two1.logit$fitted.values)*ols1$fitted.values
sqrt(sum( (pred.two1ols1-sel$lee2009)^2 )/ols1$df.residual) # rmse 0.1145567
sum( abs(pred.two1ols1-sel$lee2009) )/ols1$df.residual # mae 0.08236606
# ols1sq
pred.two1ols1sq = two1.logit$fitted.values + (1-two1.logit$fitted.values)*ols1sq$fitted.values
sqrt(sum( (pred.two1ols1sq-sel$lee2009)^2 )/ols1sq$df.residual) # rmse 0.1146116
sum( abs(pred.two1ols1sq-sel$lee2009) )/ols1sq$df.residual # mae 0.08391098
# tobit1
pred.two1tobit1 = two1.logit$fitted.values + (1-two1.logit$fitted.values)*ifelse(tobit1$linear.predictors>1, 1, tobit1$linear.predictors)
sqrt(sum( (pred.two1tobit1-sel$lee2009)^2 )/tobit1$df.residual) # rmse 0.1207393
sum( abs(pred.two1tobit1-sel$lee2009) )/tobit1$df.residual # mae 0.08677902
# tobit1sq
pred.two1tobit1sq = two1.logit$fitted.values + (1-two1.logit$fitted.values)*ifelse(tobit1sq$linear.predictors>1, 1, tobit1sq$linear.predictors)
sqrt(sum( (pred.two1tobit1sq-sel$lee2009)^2 )/tobit1sq$df.residual) # rmse 0.1209245
sum( abs(pred.two1tobit1sq-sel$lee2009) )/tobit1sq$df.residual # mae 0.08657979
# GLM gaussian(link = 'log')
pred.two1glm1 = two1.logit$fitted.values + (1-two1.logit$fitted.values)*glm1$fitted.values
sqrt(sum( (pred.two1glm1-sel$lee2009)^2 )/glm1$df.residual) # rmse 0.1147914
sum( abs(pred.two1glm1-sel$lee2009) )/glm1$df.residual # mae 0.08168007
# GLM gaussian(link = 'log')sq
pred.two1glm1sq = two1.logit$fitted.values + (1-two1.logit$fitted.values)*glm1sq$fitted.values
sqrt(sum( (pred.two1glm1sq-sel$lee2009)^2 )/glm1sq$df.residual) # rmse 0.1148063
sum( abs(pred.two1glm1sq-sel$lee2009) )/glm1sq$df.residual # mae 0.08355911
# beta
pred.two1beta1 = two1.logit$fitted.values + (1-two1.logit$fitted.values)*beta1$fitted.values
sqrt(sum( (pred.two1beta1-sel$lee2009)^2 )/beta1$df.residual) # rmse 0.1166701
sum( abs(pred.two1beta1-sel$lee2009) )/beta1$df.residual # mae 0.08709279
# beta sq
pred.two1beta1sq = two1.logit$fitted.values + (1-two1.logit$fitted.values)*beta1sq$fitted.values
sqrt(sum( (pred.two1beta1sq-sel$lee2009)^2 )/beta1sq$df.residual) # rmse 0.1168008
sum( abs(pred.two1beta1sq-sel$lee2009) )/beta1sq$df.residual # mae 0.08705945


### model3 each question model 
# OLS3
ols2 = lm(lee2009 ~ cat1+cat2+cat3+cat4+cat5+cat6+cat7+cat8+age+sex, data = sel)
summary(ols2)$sigma # RMSE = 0.1059168
sum(abs(ols2$residuals))/ols2$df.residual # 0.07816128
# tobit3
tobit2 = tobit(lee2009~cat1+cat2+cat3+cat4+cat5+cat6+cat7+cat8+age+sex, left = 0, right = 1, data = sel)
yhat = ifelse(tobit2$linear.predictors>1, 1, tobit2$linear.predictors)
sqrt(sum((yhat-sel$lee2009)^2)/tobit2$df.residual) # rmse = 0.1114472
sum(abs(yhat-sel$lee2009))/tobit2$df.residual # mae = 0.07873606
# GLM3 gaussian(link = 'log')
glm2 = glm(lee2009 ~ cat1+cat2+cat3+cat4+cat5+cat6+cat7+cat8+age+sex, data = sel, family = gaussian(link = 'log'))
sqrt(sum((glm2$fitted.values-sel$lee2009)^2)/glm2$df.residual) # rmse = 0.1069957 
sum(abs(glm2$fitted.values-sel$lee2009))/glm2$df.residual # mae = 0.07769273 
# beta3
beta2 = betareg(betay~cat1+cat2+cat3+cat4+cat5+cat6+cat7+cat8+age+sex, data = sel)
sqrt(sum((sel$lee2009-beta2$fitted.values)^2)/beta2$df.residual) # rmse = 0.1073621
sum(abs(sel$lee2009-beta2$fitted.values))/beta2$df.residual # mae = 0.08406389

## 2part model 3
two2.logit = glm(perfect_health ~ cat1+cat2+cat3+cat4+cat5+cat6+cat7+cat8+age+sex, data = sel, family = 'binomial')
# ols3
pred.two2ols2 = two2.logit$fitted.values + (1-two2.logit$fitted.values)*ols2$fitted.values
sqrt(sum( (pred.two2ols2-sel$lee2009)^2 )/ols2$df.residual) # rmse 0.1090594
sum( abs(pred.two2ols2-sel$lee2009) )/ols2$df.residual # mae 0.07677168
# tobit3
pred.two2tobit2 = two2.logit$fitted.values + (1-two2.logit$fitted.values)*ifelse(tobit2$linear.predictors>1, 1, tobit2$linear.predictors)
sqrt(sum( (pred.two2tobit2-sel$lee2009)^2 )/tobit2$df.residual) # rmse 0.1207393
sum( abs(pred.two2tobit2-sel$lee2009) )/tobit2$df.residual # mae 0.08677902
# GLM3 gaussian(link = 'log')
pred.two2glm2 = two2.logit$fitted.values + (1-two2.logit$fitted.values)*glm2$fitted.values
sqrt(sum( (pred.two2glm2-sel$lee2009)^2 )/glm2$df.residual) # rmse 0.1147914
sum( abs(pred.two2glm2-sel$lee2009) )/glm2$df.residual # mae 0.08168007
# beta3
pred.two2beta2 = two2.logit$fitted.values + (1-two2.logit$fitted.values)*beta2$fitted.values
sqrt(sum( (pred.two2beta2-sel$lee2009)^2 )/beta2$df.residual) # rmse 0.1166701
sum( abs(pred.two2beta2-sel$lee2009) )/beta2$df.residual # mae 0.08709279


### bootstrap
ols1_rmse = NULL 
ols1_mae = NULL
ols1sq_rmse = NULL
ols1sq_mae = NULL
glm1_rmse = NULL
glm1_mae = NULL
glm1sq_rmse = NULL
glm1sq_mae = NULL
tobit1_rmse = NULL
tobit1_mae = NULL
tobit1sq_rmse = NULL
tobit1sq_mae = NULL
beta1_rmse = NULL
beta1_mae = NULL
beta1sq_rmse = NULL
beta1sq_mae = NULL

two_ols1_rmse = NULL
two_ols1_mae = NULL
two_ols1sq_rmse = NULL
two_ols1sq_mae = NULL
two_glm1_rmse = NULL
two_glm1_mae = NULL
two_glm1sq_rmse = NULL
two_glm1sq_mae = NULL
two_tobit1_rmse = NULL
two_tobit1_mae = NULL
two_tobit1sq_rmse = NULL
two_tobit1sq_mae = NULL
two_beta1_rmse = NULL
two_beta1_mae = NULL
two_beta1sq_rmse = NULL
two_beta1sq_mae = NULL

ols2_rmse = NULL
ols2_mae = NULL
glm2_rmse = NULL
glm2_mae = NULL
tobit2_rmse = NULL
tobit2_mae = NULL
beta2_rmse = NULL
beta2_mae = NULL

two_ols2_rmse = NULL
two_ols2_mae = NULL
two_glm2_rmse = NULL
two_glm2_mae = NULL
two_tobit2_rmse = NULL
two_tobit2_mae = NULL
two_beta2_rmse = NULL
two_beta2_mae = NULL


set.seed(1)
system.time(
for (i in 1:10000) {
  train = sample(1:299, 150)
  valid = setdiff(1:299, train)
  # OLS1
  ols1 = lm(lee2009~CAT+age+sex, data = sel[train,])
  pred = predict(ols1, newdata=sel[valid,])
  ols1_rmse = c(ols1_rmse, sqrt( mean( (pred-sel[valid,]$lee2009)^2 ) ) )
  ols1_mae = c(ols1_mae, mean( abs(pred-sel[valid,]$lee2009) )  )
  # OLS1-sq
  ols1sq <- lm(lee2009~CAT+I(CAT^2)+age+sex, data=sel[train,])
  pred = predict(ols1sq, newdata=sel[valid,])
  ols1sq_rmse = c(ols1sq_rmse, sqrt( mean( (pred-sel[valid,]$lee2009)^2 ) ) )
  ols1sq_mae = c(ols1sq_mae, mean( abs(pred-sel[valid,]$lee2009) )  )
  # GLM gaussian(link = 'log')
  glm1 = glm(lee2009~CAT+age+sex, data = sel[train,], family = gaussian(link = 'log'))
  pred = predict(glm1, newdata=sel[valid,], type='response' )
  glm1_rmse = c(glm1_rmse, sqrt( mean( (pred-sel[valid,]$lee2009)^2 ) ) )
  glm1_mae = c(glm1_mae, mean( abs(pred-sel[valid,]$lee2009) ) )
  # GLM gaussian(link = 'log') sq
  glm1sq = glm(lee2009~CAT+I(CAT^2)+age+sex, data = sel[train,], family = gaussian(link = 'log'))
  pred = predict(glm1sq, newdata=sel[valid,], type='response' )
  glm1sq_rmse = c(glm1sq_rmse, sqrt( mean( (pred-sel[valid,]$lee2009)^2 ) ) )
  glm1sq_mae = c(glm1sq_mae, mean( abs(pred-sel[valid,]$lee2009) ) )
  # tobit1
  tobit1 = tobit(lee2009~CAT+age+sex, left = 0, right = 1, data = sel[train,])
  pred = ifelse(predict(tobit1, newdata = sel[valid,])>1, 1, predict(tobit1, newdata = sel[valid,]))
  tobit1_rmse = c(tobit1_rmse, sqrt( mean( (pred-sel[valid,]$lee2009)^2 ) ) )
  tobit1_mae = c(tobit1_mae, mean( abs(pred-sel[valid,]$lee2009) )  )
  # tobit1-sq
  tobit1sq = tobit(lee2009~CAT+I(CAT^2)+age+sex, left = 0, right = 1, data = sel[train,])
  pred = ifelse(predict(tobit1sq, newdata = sel[valid,])>1, 1, predict(tobit1sq, newdata = sel[valid,]))
  tobit1sq_rmse = c(tobit1sq_rmse, sqrt( mean( (pred-sel[valid,]$lee2009)^2 ) ) )
  tobit1sq_mae = c(tobit1sq_mae, mean( abs(pred-sel[valid,]$lee2009) )  )
  # beta regression
  sel$betay = (sel$lee2009*(nrow(sel)-1)+0.5)/nrow(sel)
  beta1 = betareg(betay~CAT+age+sex, data = sel[train,])
  pred = predict(beta1, newdata=sel[valid,])
  beta1_rmse = c(beta1_rmse, sqrt( mean( (pred-sel[valid,]$lee2009)^2 ) ) )
  beta1_mae = c(beta1_mae, mean( abs(pred-sel[valid,]$lee2009) ) )
  # beta sq
  beta1sq = betareg(betay~CAT+I(CAT^2)+age+sex, data = sel[train,])
  pred = predict(beta1sq, newdata=sel[valid,])
  beta1sq_rmse = c(beta1sq_rmse, sqrt( mean( (pred-sel[valid,]$lee2009)^2 ) ) )
  beta1sq_mae = c(beta1sq_mae, mean( abs(pred-sel[valid,]$lee2009) ) )
  
  ## 2part model 
  two1.logit = glm(perfect_health ~ CAT+age+sex, data = sel[train,], family = 'binomial') 
  pred1 = predict(two1.logit, newdata=sel[valid,], type = 'response')
  # two_ols1
  pred = pred1 + (1-pred1)*predict(ols1, newdata=sel[valid,])
  two_ols1_rmse = c(two_ols1_rmse, sqrt( mean( (pred-sel[valid,]$lee2009)^2 ) ) )
  two_ols1_mae = c(two_ols1_mae, mean( abs(pred-sel[valid,]$lee2009) )  )
  # two_ols1sq
  pred = pred1 + (1-pred1)*predict(ols1sq, newdata=sel[valid,])
  two_ols1sq_rmse = c(two_ols1sq_rmse, sqrt( mean( (pred-sel[valid,]$lee2009)^2 ) ) )
  two_ols1sq_mae = c(two_ols1sq_mae, mean( abs(pred-sel[valid,]$lee2009) )  )
  # two_GLM gaussian(link = 'log')
  pred = pred1 + (1-pred1)*predict(glm1, newdata=sel[valid,], type='response' )
  two_glm1_rmse = c(two_glm1_rmse, sqrt( mean( (pred-sel[valid,]$lee2009)^2 ) ) )
  two_glm1_mae = c(two_glm1_mae, mean( abs(pred-sel[valid,]$lee2009) )  )
  # two_GLM gaussian(link = 'log')sq
  pred = pred1 + (1-pred1)*predict(glm1sq, newdata=sel[valid,], type='response' )
  two_glm1sq_rmse = c(two_glm1sq_rmse, sqrt( mean( (pred-sel[valid,]$lee2009)^2 ) ) )
  two_glm1sq_mae = c(two_glm1sq_mae, mean( abs(pred-sel[valid,]$lee2009) )  )
  # two_tobit1
  pred = pred1 + (1-pred1)*ifelse(predict(tobit1, newdata = sel[valid,])>1, 1, predict(tobit1, newdata = sel[valid,]))
  two_tobit1_rmse = c(two_tobit1_rmse, sqrt( mean( (pred-sel[valid,]$lee2009)^2 ) ) )
  two_tobit1_mae = c(two_tobit1_mae, mean( abs(pred-sel[valid,]$lee2009) )  )
  # two_tobit1sq
  pred = pred1 + (1-pred1)*ifelse(predict(tobit1sq, newdata = sel[valid,])>1, 1, predict(tobit1sq, newdata = sel[valid,]))
  two_tobit1sq_rmse = c(two_tobit1sq_rmse, sqrt( mean( (pred-sel[valid,]$lee2009)^2 ) ) )
  two_tobit1sq_mae = c(two_tobit1sq_mae, mean( abs(pred-sel[valid,]$lee2009) )  )
    # two_beta
  pred = pred1 + (1-pred1)*predict(beta1, newdata=sel[valid,])
  two_beta1_rmse = c(two_beta1_rmse, sqrt( mean( (pred-sel[valid,]$lee2009)^2 ) ) )
  two_beta1_mae = c(two_beta1_mae, mean( abs(pred-sel[valid,]$lee2009) )  )
  # two_beta sq
  pred = pred1 + (1-pred1)*predict(beta1sq, newdata=sel[valid,])
  two_beta1sq_rmse = c(two_beta1sq_rmse, sqrt( mean( (pred-sel[valid,]$lee2009)^2 ) ) )
  two_beta1sq_mae = c(two_beta1sq_mae, mean( abs(pred-sel[valid,]$lee2009) )  )
  
  ## model2 each question model 
  # OLS2
  ols2 = lm(lee2009 ~ cat1+cat2+cat3+cat4+cat5+cat6+cat7+cat8+age+sex, data = sel[train,])
  pred = predict(ols2, newdata=sel[valid,])
  ols2_rmse = c(ols2_rmse, sqrt( mean( (pred-sel[valid,]$lee2009)^2 ) ) )
  ols2_mae = c(ols2_mae, mean( abs(pred-sel[valid,]$lee2009) )  )
  # GLM2 gaussian(link = 'log')
  glm2 = glm(lee2009 ~ cat1+cat2+cat3+cat4+cat5+cat6+cat7+cat8+age+sex, data = sel[train,], family = gaussian(link = 'log'))
  pred = predict(glm2, newdata=sel[valid,], type='response' )
  glm2_rmse = c(glm2_rmse, sqrt( mean( (pred-sel[valid,]$lee2009)^2 ) ) )
  glm2_mae = c(glm2_mae, mean( abs(pred-sel[valid,]$lee2009) ) )
  # tobit2
  tobit2 = tobit(lee2009~cat1+cat2+cat3+cat4+cat5+cat6+cat7+cat8+age+sex, left = 0, right = 1, data = sel[train,])
  pred = ifelse(predict(tobit2, newdata = sel[valid,])>1, 1, predict(tobit2, newdata = sel[valid,]))
  tobit2_rmse = c(tobit2_rmse, sqrt( mean( (pred-sel[valid,]$lee2009)^2 ) ) )
  tobit2_mae = c(tobit2_mae, mean( abs(pred-sel[valid,]$lee2009) )  )
  # beta2
  beta2 = betareg(betay~cat1+cat2+cat3+cat4+cat5+cat6+cat7+cat8+age+sex, data = sel[train,])
  pred = predict(beta2, newdata=sel[valid,])
  beta2_rmse = c(beta2_rmse, sqrt( mean( (pred-sel[valid,]$lee2009)^2 ) ) )
  beta2_mae = c(beta2_mae, mean( abs(pred-sel[valid,]$lee2009) ) )
  
  ## 2part model 2
  two2.logit = glm(perfect_health ~ cat1+cat2+cat3+cat4+cat5+cat6+cat7+cat8+age+sex, data = sel[train,], family = 'binomial')
  pred1 = predict(two2.logit, newdata=sel[valid,], type = 'response')
  # two_ols2
  pred = pred1 + (1-pred1)*predict(ols2, newdata=sel[valid,])
  two_ols2_rmse = c(two_ols2_rmse, sqrt( mean( (pred-sel[valid,]$lee2009)^2 ) ) )
  two_ols2_mae = c(two_ols2_mae, mean( abs(pred-sel[valid,]$lee2009) )  )
  # two_GLM gaussian(link = 'log')
  pred = pred1 + (1-pred1)*predict(glm2, newdata=sel[valid,], type='response' )
  two_glm2_rmse = c(two_glm2_rmse, sqrt( mean( (pred-sel[valid,]$lee2009)^2 ) ) )
  two_glm2_mae = c(two_glm2_mae, mean( abs(pred-sel[valid,]$lee2009) )  )
  # two_tobit2
  pred = pred1 + (1-pred1)*ifelse(predict(tobit2, newdata = sel[valid,])>1, 1, predict(tobit2, newdata = sel[valid,]))
  two_tobit2_rmse = c(two_tobit2_rmse, sqrt( mean( (pred-sel[valid,]$lee2009)^2 ) ) )
  two_tobit2_mae = c(two_tobit2_mae, mean( abs(pred-sel[valid,]$lee2009) )  )
    # two_beta
  pred = pred1 + (1-pred1)*predict(beta2, newdata=sel[valid,])
  two_beta2_rmse = c(two_beta2_rmse, sqrt( mean( (pred-sel[valid,]$lee2009)^2 ) ) )
  two_beta2_mae = c(two_beta2_mae, mean( abs(pred-sel[valid,]$lee2009) )  )
}
)


mean(ols1_rmse) 
mean(ols1_rmse[1:100])
mean(ols1_rmse[1:1000])
mean(ols1_mae) 
hist(ols1_rmse, freq = F); lines(density(ols1_rmse), col=2)
hist(ols1_mae, freq = F); lines(density(ols1_mae), col=2)
summary(ols1_rmse) 
sd(ols1_rmse) 
shapiro.test(ols1_rmse[1:5000])
shapiro.test(ols1_rmse[1:1000])
shapiro.test(ols1_rmse[1:100])
summary(ols1_mae)
sd(ols1_mae) 

# mean, sd
mean(ols1_rmse); sd(ols1_rmse); mean(ols1_mae); sd(ols1_mae)
mean(ols1sq_rmse); sd(ols1sq_rmse); mean(ols1sq_mae); sd(ols1sq_mae)
mean(glm1_rmse); sd(glm1_rmse); mean(glm1_mae); sd(glm1_mae)
mean(glm1sq_rmse); sd(glm1sq_rmse); mean(glm1sq_mae); sd(glm1sq_mae)
mean(tobit1_rmse); sd(tobit1_rmse); mean(tobit1_mae); sd(tobit1_mae)
mean(tobit1sq_rmse); sd(tobit1sq_rmse); mean(tobit1sq_mae); sd(tobit1sq_mae) 
mean(beta1_rmse); sd(beta1_rmse); mean(beta1_mae); sd(beta1_mae)
mean(beta1sq_rmse); sd(beta1sq_rmse); mean(beta1sq_mae); sd(beta1sq_mae)

mean(ols2_rmse); sd(ols2_rmse); mean(ols2_mae); sd(ols2_mae)
mean(glm2_rmse); sd(glm2_rmse); mean(glm2_mae); sd(glm2_mae)
mean(tobit2_rmse); sd(tobit2_rmse); mean(tobit2_mae); sd(tobit2_mae)
mean(beta2_rmse); sd(beta2_rmse); mean(beta2_mae); sd(beta2_mae)

mean(two_ols1_rmse); sd(two_ols1_rmse); mean(two_ols1_mae); sd(two_ols1_mae)
mean(two_ols1sq_rmse); sd(two_ols1sq_rmse); mean(two_ols1sq_mae); sd(two_ols1sq_mae)
mean(two_glm1_rmse); sd(two_glm1_rmse); mean(two_glm1_mae); sd(two_glm1_mae)
mean(two_glm1sq_rmse); sd(two_glm1sq_rmse); mean(two_glm1sq_mae); sd(two_glm1sq_mae)
mean(two_tobit1_rmse); sd(two_tobit1_rmse); mean(two_tobit1_mae); sd(two_tobit1_mae)
mean(two_tobit1sq_rmse); sd(two_tobit1sq_rmse); mean(two_tobit1sq_mae); sd(two_tobit1sq_mae) 
mean(two_beta1_rmse); sd(two_beta1_rmse); mean(two_beta1_mae); sd(two_beta1_mae)
mean(two_beta1sq_rmse); sd(two_beta1sq_rmse); mean(two_beta1sq_mae); sd(two_beta1sq_mae)

mean(two_ols2_rmse); sd(two_ols2_rmse); mean(two_ols2_mae); sd(two_ols2_mae)
mean(two_glm2_rmse); sd(two_glm2_rmse); mean(two_glm2_mae); sd(two_glm2_mae)
mean(two_tobit2_rmse); sd(two_tobit2_rmse); mean(two_tobit2_mae); sd(two_tobit2_mae)
mean(two_beta2_rmse); sd(two_beta2_rmse); mean(two_beta2_mae); sd(two_beta2_mae)


# Comparison of observed and predicted utility scores using different models (Hoyle, 2016 Table3)
summary(sel$lee2009)
# Min. 1st Qu.  Median    Mean 3rd Qu.    Max. 
# 0.095   0.723   0.817   0.831   1.000   1.000 
sel$u5 = cut(sel$lee2009, c(0, 0.2, 0.4, 0.6, 0.8, 1), right = F, include.lowest = T )
summary(sel$u5)
# [0,0.2) [0.2,0.4) [0.4,0.6) [0.6,0.8)   [0.8,1] 
# 3         2         9        98       187 
aggregate(lee2009~u5, data = sel, mean )
#          u5   lee2009
# 1   [0,0.2) 0.1580000
# 2 [0.2,0.4) 0.3675000
# 3 [0.4,0.6) 0.5350000
# 4 [0.6,0.8) 0.7247041
# 5   [0.8,1] 0.9166364


# recommend model 
ols1 = lm(lee2009~CAT+age+sex, data = sel)
summary(ols1)
summary(lm(lee2009~CAT+age, data = sel))
summary( ols1 <- lm(lee2009~CAT+age, data = sel) ) 

ols2 = lm(lee2009 ~ cat1+cat2+cat3+cat4+cat5+cat6+cat7+cat8+age+sex, data = sel)
step(ols2)
summary(lm(lee2009 ~ cat3+cat4+cat5+cat6+cat8, data = sel))
summary(ols2 <- lm(lee2009 ~ cat3+cat4+cat5+cat6+cat8+age, data = sel) ) 

# EQ-5D Utility 
summary(sel$u5)
aggregate(lee2009~u5, data = sel, summary )

sel$fit1 = ols1$fitted.values
sel$fit2 = ols2$fitted.values
aggregate(fit1~u5, data = sel, summary )
aggregate(fit2~u5, data = sel, summary )

# severity
summary(sel$severity1)
table(sel$severity1)
aggregate(lee2009~severity1, data = sel, mean )
aggregate(lee2009~severity1, data = sel, sd )
aggregate(fit1~severity1, data = sel, mean )
aggregate(fit1~severity1, data = sel, sd )
aggregate(fit2~severity1, data = sel, mean )
aggregate(fit2~severity1, data = sel, sd )


# Fig. 1 Scatter plots of the observed and predicted EQ-5D utility values
par(mfrow=c(1,2))
plot(sel$lee2009, ols1$fitted.values, xlim = c(0.2, 1), ylim = c(0.2, 1), 
     main = 'OLS1', xlab = 'EQ-5D observed', ylab = 'EQ-5D predicted OLS1')
abline(0, 1, col=2)

plot(sel$lee2009, ols2$fitted.values, xlim = c(0.2, 1), ylim = c(0.2, 1), 
     main = 'OLS3', xlab = 'EQ-5D observed', ylab = 'EQ-5D predicted OLS3')
abline(0, 1, col=2)
par(mfrow=c(1,1))

# scatter, histogram
plot(CAT~lee2009, data=sel); # abline(lm(CAT~lee2009, data=sel), col='red')
par(mfrow=c(1,2))
hist(sel$lee2009, xlab = 'EQ-5D Utility', main = '', col = 2)
hist(sel$CAT, xlab = 'CAT total', main = '', col = 2)
par(mfrow=c(1,1))

# severity
table(sel$severity1)
boxplot(lee2009~severity1, data=sel, ylim = c(0.2, 1), xlab='severity1', ylab='EQ-5D Utility')
plot(factor(sel$severity1), ols1$fitted.values, ylim = c(0.2, 1), xlab='severity1', ylab='EQ-5D predicted OLS1') 
lm(lee2009~CAT+age+sex+factor(severity1), data = sel)

par(mfrow=c(1,2))
boxplot(lee2009~severity1, data=sel, ylim = c(0.2, 1), xlab='severity1', ylab='EQ-5D Utility')
plot(factor(sel$severity1), ols1$fitted.values, ylim = c(0.2, 1), xlab='severity1', ylab='EQ-5D predicted OLS1') 
par(mfrow=c(1,1))
